# Supplementary material for: Assessment of Mancozeb Exposure, Absorbed Dose, and Oxidative Damage in Greenhouse Farmers
Source: Int J Environ Res Public Health. 2022 Aug 23;19(17):10486. doi: 10.3390/ijerph191710486 (PMC9518406; doi:10.3390/ijerph191710486)
Supplement: Supplementary file 1 [file ijerph-19-10486-s001.zip]

Archive with 1 entries (1 files):
- ijerph-1861331-supplementary.pdf
